# Supplementary material for: Alteration of Blood Immune Biomarkers in MCI Patients with Different APOE Genotypes after Cognitive Training: A 1 Year Follow-Up Cohort Study
Source: Int J Mol Sci. 2023 Aug 29;24(17):13395. doi: 10.3390/ijms241713395 (PMC10488004; doi:10.3390/ijms241713395)
Supplement: Supplementary file 1 [file ijms-24-13395-s001.zip]

Archive with 1 entries (1 files):
- ijms-2565905-supplementary.pdf
